# Supplementary material for: Stable Plasmodium falciparum merozoite surface protein-1 allelic diversity despite decreasing parasitaemia in children with multiple malaria infections
Source: Malar J. 2025 Apr 28;24:136. doi: 10.1186/s12936-025-05378-7 (PMC12036178; doi:10.1186/s12936-025-05378-7)
Supplement: Supplementary file 2 — Additional file 2 [file 12936_2025_5378_MOESM2_ESM.xlsx]

## Sheet: Key
Supplementary Table 1. Distribution of four frequent haplotypes across infection episodes	Data summery
Column Descriptions
Column Name	Description
Patient_ID	Systematic numerical patient IDs
Sex	Male or Female
Sample_ID	Unique IDs for blood samples
Accession_No	GeneBank accession numbers
Phelb_date	Date of blood collection from the patients
Phelb_age	Age at which blood was collected from the patient
epis_interval	Time in months between infection episodes
Episode	Number of the infections per individual
Parasitemia	Parasetemia load as determined by microscopy
Microhaplotype	The amino-acid name of the microhaplotype
Hap_classfication	microhaplotype classified as prevalent or rare

## Sheet: Study summary
Patient_ID	Sex	Accession_No	Phelb_date	Phelb_age	epis_interval	Episode	Parasitemia	Microhaplotype	Hap_classfication
1	F	OQ821998	2010-08-11	7.22056	22.5	6	na	Q-KSNG-F	Prevalent
1	F	OQ821999	2011-06-12	8.31223	35.6	11	na	Q-KSNG-F	Prevalent
2	F	OQ822000	15/07/2008	4.38877	0	1	110000	Q-KSNG-F	Prevalent
2	F	OQ822001	28/08/2009	5.50856	13.6333	2	140000	E-KSNG-L	Prevalent
2	F	OQ822002	31/08/2011	7.5154	38.0667	11	12880	E-KNNG-L	Rare
2	F	OQ822003	14/08/2013	9.47023	61.8667	13	29480	E-KSNG-L	Prevalent
3	F	OQ822004	2008-09-06	5.44966	0	1	na	E-KNNG-L	Rare
3	F	OQ822005	2011-08-02	8.15522	32.4667	12	na	E-KSNG-L	Prevalent
3	F	OQ822006	14/11/2013	10.883	66.1333	15	15240	Q-KSNG-F	Prevalent
7	M	OQ822007	16/03/2009	3.36485	0	2	na	Q-KSNG-L	Prevalent
7	M	OQ822008	16/06/2011	5.64819	27.4	4	380000	E-KSNG-L	Prevalent
7	M	OQ822009	2013-03-12	8.15096	57.4333	10	na	E-KSNG-L	Prevalent
8	M	OQ822010	13/01/2010	8.9911	18.4	6	14240	Q-KSNG-F	Prevalent
8	M	OQ822011	2013-03-11	12.864	64.7333	10		Q-KSNG-L	Prevalent
9	M	OQ822012	17/07/2009	5.91376	2.63333	2	210000	Q-KSNG-F	Prevalent
9	M	OQ822013	24/10/2009	6.1848	5.93333	4	800	Q-KSNG-F	Prevalent
9	M	OQ822014	31/12/2009	6.37765	8.2	6	na	Q-KSNG-F	Prevalent
9	M	OQ822015	2010-04-06	6.8082	13.3667	7	na	Q-KNNG-L	Rare
9	M	OQ822016	17/06/2011	7.83025	25.9667	8	690000	E-KSNG-L	Prevalent
9	M	OQ822017				10	na	E-KSNG-L	Prevalent
9	M	OQ822018	2013-08-07	9.94709	51.0333	11	na	E-KSNG-L	Prevalent
9	M	OQ822019	2013-05-08	10.0249	51.9667	12	na	Q-KSNG-L	Prevalent
9	M	OQ822020	27/08/2013	10.026	52.7	13	260000	Q-KSNG-F	Prevalent
9	M	OQ822021	22/09/2013	10.0972	53.5667	14	160000	E-KSNG-L	Prevalent
10	M	OQ822022	2008-12-07	6.02327	0	1	240000	E-KSNG-L	Prevalent
10	M	OQ822023	2009-02-12	7.40647	16.9333	4	na	E-KSNG-L	Prevalent
10	M	OQ822024	2010-11-05	7.85092	22.2667	5	na	E-KNNG-L	Rare
10	M	OQ822025	2010-11-06	7.93703	23.3	6	230000	E-KSSR-L	Rare
10	M	OQ822026	31/07/2011	9.07324	37.1333	7	290000	E-KSNG-L	Prevalent
10	M	OQ822027	29/08/2011	9.15264	38.1	8	400000	Q-KSNG-F	Prevalent
10	M	OQ822028	27/10/2011	9.31417	40.0667	9	320000	E-KSNG-L	Prevalent
10	M	OQ822029	20/01/2014	11.5482	67.2667	12	21560	E-KSNG-L	Prevalent
10	M	OQ822030				13	na	E-KSNG-L	Prevalent
11	M	OQ822031	2008-12-07	0.445483	0	1	na	E-KSNG-L	Prevalent
11	M	OQ822032	25/08/2010	2.59548	25.8	4	240000	Q-KSNG-L	Prevalent
11	M	OQ822033	2011-03-01	2.95937	30.1667	6	na	Q-KSNG-L	Prevalent
11	M	OQ822034	15/08/2011	3.56742	37.6333	7	22280	Q-KSNG-L	Prevalent
11	M	OQ822035	25/01/2012	4.01369	43.0667	9	230000	E-KSNG-L	Prevalent
11	M	OQ822036	15/07/2013	5.48391	60.9667	10	210000	E-KSSR-L	Rare
11	M	OQ822037	2013-03-09	5.66493	62.6333	11	na	E-KSSG-L	Rare
12	F	OQ822038	15/04/2009	3.64134	9.3	2	350000	E-TSSR-L	Rare
12	F	OQ822039	27/09/2010	5.0924	26.9667	8	1360	E-KSSR-L	Rare
12	F	OQ822040	14/02/2012	6.47502	43.8	11	18560	E-KSNG-L	Prevalent
12	F	OQ822041	20/08/2013	7.98905	62.2333	14	16640	E-KSNG-L	Prevalent
13	M	OQ822042	2009-12-09	4.6439	14.1333	3	na	E-KSNG-L	Prevalent
13	M	OQ822043	23/11/2009	4.82409	16.5333	4	na	E-KSNG-L	Prevalent
13	M	OQ822044	24/04/2010	5.24025	21.6	5	270000	E-KSNG-L	Prevalent
13	M	OQ822045	18/01/2012	6.97604	42.7333	9	290000	Q-KSNG-F	Prevalent
13	M	OQ822046	2012-07-08	7.58834	49.4667	12	na	Q-TSSR-L	Rare
13	M	OQ822047	2013-09-05	8.35223	58.6333	13	na	E-KSSG-L	Rare
13	M	OQ822048	27/05/2013	8.33128	59.2333	14	24920	Q-KSNG-F	Prevalent
14	F	OQ822049	2011-11-05	8.16975	25.4333	9	310000	E-KSNG-L	Prevalent
14	F	OQ822050				13	na	Q-KSNG-L	Prevalent
15	F	OQ822051	2008-01-08	3.90215	0	1	na	Q-KSNG-F	Prevalent
15	F	OQ822052	22/06/2009	4.80493	10.8333	2	na	E-KSSG-L	Rare
15	F	OQ822053	23/06/2013	8.86604	59.5667	11	na	E-KSSR-L	Rare
15	F	OQ822054				13	na	Q-KSNG-L	Prevalent
15	F	OQ822055	2014-11-01	9.36071	66.3	14	290000	E-KSNG-L	Prevalent
15	F	OQ822056	19/03/2014	9.54415	68.5333	16	770000	E-KSNG-L	Prevalent
16	M	OQ822057	2009-03-03	6.26474	7.46667	3	na	Q-KSNG-L	Prevalent
16	M	OQ822058	15/06/2010	7.55099	23.1	8	15040	E-TSSR-L	Rare
17	F	OQ822059	2009-03-07	5.12246	2.23333	3	na	E-KSNG-L	Prevalent
17	F	OQ822060				11	na	E-KSSG-L	Rare
17	F	OQ822061	30/08/2013	9.27858	52.8667	14	210000	Q-KSNG-L	Prevalent
18	M	OQ822062	30/03/2009	5.79056	0	1	130000	Q-KSNG-F	Prevalent
18	M	OQ822063	2010-03-02	6.65167	10.3333	2	na	E-KSNG-L	Prevalent
18	M	OQ822064	22/09/2010	7.27173	18.0333	6	310000	E-KSNG-L	Prevalent
18	M	OQ822065	2011-02-02	7.66278	22.4667	7	na	E-KSNG-L	Prevalent
19	M	OQ822066	14/09/2011	7.62765	37.3667	4	270000	E-KSSR-L	Rare
19	M	OQ822067	2013-11-07	9.52133	59.5667	9	260000	Q-KNNG-L	Rare
20	F	OQ822068	2009-04-03	4.68253	0	1	na	E-KSNG-L	Prevalent
20	F	OQ822069	29/06/2009	5.00753	3.9	2	na	E-KSNG-L	Prevalent
20	F	OQ822070	2010-04-03	5.69642	12.1667	6	na	Q-KNNG-L	Rare
20	F	OQ822071	22/12/2011	7.48802	34.1	11	70000	Q-KSNG-L	Prevalent
21	M	OQ822072	2010-01-09	6.9587	24.7667	3	na	Q-KNNG-L	Rare
21	M	OQ822073	20/12/2011	8.2601	40.6	9	13120	Q-KSNG-L	Prevalent
21	M	OQ822074	2013-11-04	9.60592	56.5333	11	na	Q-KSNG-L	Prevalent
21	M	OQ822075				12	na	E-KSNG-L	Prevalent
21	M	OQ822076	13/06/2013	9.78092	58.6333	13	na	E-KSNG-L	Prevalent
22	M	OQ822077	29/08/2009	5.23203	6.43333	7	na	Q-KSNG-F	Prevalent
22	M	OQ822078	2010-03-12	6.62433	21.8	9	na	Q-KSNG-L	Prevalent
22	M	OQ822079	2011-03-07	7.21322	28.8667	11	na	E-KSNG-L	Prevalent
22	M	OQ822080	21/05/2013	8.95825	51.8	18	220000	Q-KSNG-L	Prevalent
22	M	OQ822081	22/06/2013	9.04586	52.8667	19	150000	E-KSNG-L	Prevalent
22	M	OQ822082	16/08/2013	9.19644	54.7	21	380000	E-KSNG-L	Prevalent
22	M	OQ822083	14/10/2013	9.35797	56.6667	22	9600	Q-KSNG-L	Prevalent
22	M	OQ822084	2014-03-02	9.841	60.4	23	na	Q-KSNG-L	Prevalent
22	M	OQ822085	2014-05-03	9.92433	61.4	24	na	Q-KSNG-L	Prevalent
23	F	OQ822086	29/04/2010	4.74196	13.3667	3	15920	Q-KSNG-L	Prevalent
23	F	OQ822087	26/05/2010	4.81588	14.2667	4	460000	E-KNNG-L	Rare
23	F	OQ822088	24/01/2011	5.48118	22.3667	7	240000	E-KSNG-L	Prevalent
23	F	OQ822089				11	na	Q-KSNG-L	Prevalent
24	F	OQ822090	28/04/2010	5.07378	19.8333	7	290000	E-KSNG-L	Prevalent
24	F	OQ822091				9	na	E-KSNG-F	Rare
24	F	OQ822092	2013-12-09	8.49878	60.9333	16	230000	E-KSNG-L	Prevalent
24	F	OQ822093	2013-07-10	8.56822	61.7667	17	na	Q-KSNG-L	Prevalent
24	F	OQ822094	21/11/2013	8.69322	63.2667	18	21200	Q-KSNG-L	Prevalent
25	F	OQ822095	23/04/2010	6.63107	10.1333	3	290000	Q-KSNG-F	Prevalent
25	F	OQ822096	2010-10-06	6.76249	11.7333	4	240000	E-KSNG-L	Prevalent
25	F	OQ822097				6	na	Q-KSNG-F	Prevalent
25	F	OQ822098	29/11/2010	7.2334	17.4667	7	240000	Q-TSSR-L	Rare
25	F	OQ822099	20/01/2011	7.37577	19.2	8	220000	E-TSSG-L	Rare
25	F	OQ822100	16/01/2012	8.36413	31.2333	12	11640	Q-KSNG-L	Prevalent
25	F	OQ822101	17/08/2013	10.0087	50.5333	14	na	E-KSNG-L	Prevalent
25	F	OQ822102				16	na	Q-KSNG-L	Prevalent
25	F	OQ822103	2013-01-11	10.2198	53.0667	17	na	Q-KSNG-F	Prevalent
26	M	OQ822104	2010-12-03	7.47159	0	1	180000	E-KNNG-L	Rare
26	M	OQ822105	30/09/2010	8.02464	6.73333	3	310000	E-KSNG-L	Prevalent
26	M	OQ822106	2013-01-06	10.741	39.2333	6	na	Q-KSNG-L	Prevalent
26	M	OQ822107				8	na	Q-KSNG-F	Prevalent
26	M	OQ822108	30/09/2013	11.0253	43.2667	9	180000	E-KSNG-L	Prevalent
26	M	OQ822109				14	na	Q-KSNG-L	Prevalent
27	F	OQ822110				9	na	Q-KSNG-L	Prevalent
27	F	OQ822111	13/10/2013	11.2873	56.4333	11	na	E-KSNG-L	Prevalent
28	M	OQ822112	25/06/2009	8.78228	0	1	na	E-KSNG-L	Prevalent
28	M	OQ822113	26/07/2010	9.88228	13.2	4	na	Q-KSNG-L	Prevalent
28	M	OQ822114	2011-06-01	10.3378	18.6667	6	na	E-KNNG-L	Rare
28	M	OQ822115	18/06/2013	12.8212	48.4667	8	4800	Q-KSNG-L	Prevalent
28	M	OQ822116				9	na	Q-KSNG-F	Prevalent
28	M	OQ822117	30/09/2013	13.1101	51.9333	10	70000	E-KSNG-L	Prevalent
28		OQ822118					na	Q-KSNG-F	Prevalent
28	M	OQ822119	2013-02-11	13.2017	53.0333	11	na	Q-KSNG-F	Prevalent
28	M	OQ822120	2014-09-01	13.3906	55.3	13	na	Q-KSNG-L	Prevalent
29	M	OQ822121	22/10/2008	8.64235	1.36667	2	na	Q-KSNG-L	Prevalent
29	M	OQ822122	2010-12-03	10.0479	18.2333	3	130000	Q-KSNG-L	Prevalent
29	M	OQ822123	2013-08-05	13.2507	56.6667	7	na	E-TSSR-L	Rare
29	M	OQ822124	2013-08-08	13.5062	59.7333	8	na	Q-KSNG-L	Prevalent
29	M	OQ822125	23/11/2013	13.7495	63.3	9	1480	E-KSNG-L	Prevalent
29	M	OQ822126	15/01/2014	13.8946	65.0667	10	150000	E-KSNG-L	Prevalent
29	M	OQ822127	16/12/2013	13.8125	64.0667	11	150000	E-KSNG-L	Prevalent
30	F	OQ822128	2009-05-12	6.28134	13.8333	4	na	E-KSNG-L	Prevalent
30	F	OQ822129	2010-11-06	6.80356	20.1	5	470000	Q-KSNG-F	Prevalent
30	F	OQ822130	2013-01-06	9.82023	56.3	9	na	Q-KSNG-L	Prevalent
30	F	OQ822131	20/06/2013	9.873	56.9333	10	120000	Q-KSNG-L	Prevalent
31	M	OQ822132	24/06/2009	7.04621	6.53333	3	na	E-KSNG-L	Prevalent
31	M	OQ822133				4	na	Q-KSNG-F	Prevalent
31	M	OQ822134	2010-12-05	7.94065	17.2667	5	170000	E-KSSR-L	Rare
31	M	OQ822135	13/08/2010	8.19899	20.3667	6	230000	Q-KNNG-L	Rare
31	M	OQ822136	27/09/2010	8.32399	21.8667	7	240000	Q-KNNG-L	Rare
31	M	OQ822137	2011-10-04	8.86565	28.3667	10	70000	Q-KSNG-L	Prevalent
31	M	OQ822138	21/06/2013	11.0962	55.1333	13	180000	E-KSNG-L	Prevalent
31	M	OQ822139	2013-04-11	11.474	59.6667	16	na	Q-KSNG-F	Prevalent
31	M	OQ822140	2013-04-12	11.5573	60.6667	17	na	E-KSNG-L	Prevalent
31	M	OQ822141				19	na	E-KSNG-L	Prevalent
32	M	OQ822142	30/05/2013	12.3641	52.8667	12	na	Q-KNNG-L	Rare
32	M	OQ822143	2013-11-08	12.5669	55.3	13	16440	Q-KSNG-F	Prevalent
32	M	OQ822144				14	na	Q-KSNG-F	Prevalent
33	F	OQ822145	14/04/2011	10.3001	26.2667	5	210000	Q-KSNG-L	Prevalent
33	F	OQ822146	27/01/2012	11.1001	35.8667	7	na	Q-KSNG-L	Prevalent
33	F	OQ822147	30/10/2013	12.8834	57.2667	14	80000	Q-KSNG-L	Prevalent
